# Supplementary material for: Methamphetamine Induces the Release of Proadhesive Extracellular Vesicles and Promotes Syncytia Formation: A Potential Role in HIV-1 Neuropathogenesis
Source: Viruses. 2022 Mar 7;14(3):550. doi: 10.3390/v14030550 (PMC8950763; doi:10.3390/v14030550)
Supplement: Supplementary file 1 [file viruses-14-00550-s001.zip]

Archive with 1 entries (1 files):
- viruses-1582097-supplementary.pdf
